# Supplementary material for: Moderators of Perceived Effort in Adolescent Rowers During a Graded Exercise Test
Source: Int J Environ Res Public Health. 2020 Nov 2;17(21):8063. doi: 10.3390/ijerph17218063 (PMC7672576; doi:10.3390/ijerph17218063)
Supplement: Supplementary file 1 [file ijerph-17-08063-s001.zip]

Archive with 1 entries (1 files):
- Data_Rowing.xlsx
