# Supplementary material for: Moderators of Perceived Effort in Adolescent Rowers During a Graded Exercise Test
Source: Int J Environ Res Public Health. 2020 Nov 2;17(21):8063. doi: 10.3390/ijerph17218063 (PMC7672576; doi:10.3390/ijerph17218063)
Supplement: Supplementary file 1 [file ijerph-17-08063-s001.zip › Data_Rowing.xlsx]

## Sheet: Tabelle1
Participant	Education [years]	Age [years]	Number-Connection-Test, performance time [s]	Unique designs, Five-Point-Test	Unique designs, Five-Point-Test, age-education corrected	Perseveration, Five-Point-Test [%]	Lactate threshold [mmol/l]	Individual anaerob threshold [mmol/l]	Time of IAT [min]	Ppeak during graded exercise test [W/kg]	Individual rho during exercise	Individual rho below IAT		Lactate at rest [mmol/l]	Lactate stage 1 [mmol/l]	Lactate stage 2 [mmol/l]	Lactate stage 3 [mmol/l]	Lactate stage 4 [mmol/l]	Lactate stage 5 [mmol/l]	Lactate stage 6 [mmol/l]	Lactate 3' recovery [mmol/l]	Lactate 6' recovery [mmol/l]		Heart rate at rest [bpm]	Hear rate 1 [bpm]	Hear rate 2 [bpm]	Hear rate 3 [bpm]	Hear rate 4 [bpm]	Hear rate 5 [bpm]	Hear rate 6 [bpm]	Hear rate 7 [bpm]	Hear rate 8 [bpm]	Hear rate 9 [bpm]	Hear rate 10 [bpm]	Hear rate 11 [bpm]	Hear rate 12 [bpm]	Heart rate 3' recovery [bpm]	Heart rate 6' recovery [bpm]		Borg scale rating 1	Borg scale rating 2	Borg scale rating 3	Borg scale rating 4	Borg scale rating 5	Borg scale rating 6	Borg scale rating 7	Borg scale rating 8	Borg scale rating 9	Borg scale rating 10
1	9	15	103	45	52.809	0	0.8	2.3	23.145	3.52857	0.977	0.98		1.34	0.8	0.76	0.93	1.56	2.96	5.97	5.3	4.23		74	127	130	134	141	143	148	149	159	156	168	167	178	101	95		6	6	7	7	8	9	11	15	16	17
2	8	14	96	44	50.846	8.33333	1.4	2.9	17.415	3.52727	0.977	0.96		1.37	1.18	1.15	1.3	1.71	3.47	7.41	7.08	6.28		81	125	134	138	147	151	166	164	179	171	189	188	198	122	107		6	6	7	8	9	11	13	15	16	17
3	10	16	117	46	54.772	2.12766	0.9	2.4	26.19	3.2	0.989	0.99		0.98	0.75	0.77	0.88	1.12	2.01	4.31	3.45	2.5		80	120	119	126	132	139	145	147	155	159	169	170	176	88	79		6	7	8	9	10	10	12	13	15	15
4	11	16	91	30	39.878	14.2857	0.9	2.4	20.795	3.82667	0.959	0.92		0.94	0.83	1.14	1.46	2.24	4.2	9.33	5.36	5.37		78	136	141	141	151	151	159	159	171	167	181	175	187	122	112		6	6	7	7	9	9	11	11	13	15
5	9	15	103	36	43.809	5.26316	1.1	2.6	17.98	3.59259	0.965	0.88		1.45	1.3	1.32	2.01	3.09	4.89	8.08	8.04	7.07		98	154	158	167	169	172	177	179	187	186	191	191	198	118	117		7	6	7	7	10	10	13	13	14	15
6	9	15	104	29	36.809	0	0.7	2.2	17.28	3.15789	0.958	0.88		1.71	1.02	0.88	1.39	3.42	5.95	9.88	9.88	10.04		85	135	133	147	145	159	164	172	183	182	191	189	197	132	129		6	6	6	7	10	10	12	12	14	15
7	10	16	123	50	58.772	5.66038	0.7	2.2	25.955	4.01538	0.984	0.98		0.87	0.57	0.58	0.71	0.86	1.96	3.78	3.12	2.69		83	119	123	127	135	138	146	147	154	152	164	159	172	104	97		6	7	7	8	9	10	12	13	14	15
8	11	17	96	46	55.735	8	0.9	2.4	22.85	3.3038	0.972	0.94		1.03	1.08	1.08	0.94	2.04	2.96	5.5	4.49	3.81		92	115	122	124	134	136	145	147	157	156	169	165	179	117	111		7	7	7	9	8	9	11	12	13	15
9	11	17	117	47	56.735	0	0.7	2.2	24.785	2.2375	0.989	0.99		1.12	0.74	0.89	1.11	1.59	2.24	2.92	3.69	3.22		90	120	127	134	140	153	156	157	166	166	174	167.5	182	106	99		6	7	8	9	9	11	12	13	14	15
10	11	18	93	37	46.592	0	0.7	2.2	20.015	1.92473	0.977	0.95		1.16	1	0.804	1.32	2.01	3.75	4.55	6.49	5.8		88	117	122	126	138	139	150	153	165	168	178	178	188	116	110		6	6	6	7	9	9	9	10	12	13
11	9	15	96	28	35.809	3.44828	1	2.5	17.405	2.13095	0.951	0.86		1.12	1.1	1.15	1.81	3.52	6.45	11.9	12.2	11.8		89	124	133	133	145	145	156	151	167	162	179	173	190	113	110		6	6	8	8	10	10	11	11	13	15
12	11	17	110	37	46.735	0	1.3	2.8	24.14	2.67164	0.977	0.97		1.37	1.18	1.13	1.52	2.23	3.08	7.61	6.82	4.92		69	129	137	142	154	155	168	173	182	180	192	189	199	121	112		6	6	7	7	8	9	11	11	12	13
[truncated: 2 more columns]
